# Supplementary material for: NAD Modulates DNA Methylation and Cell Differentiation
Source: Cells. 2021 Nov 2;10(11):2986. doi: 10.3390/cells10112986 (PMC8616462; doi:10.3390/cells10112986)
Supplement: Supplementary file 1 [file cells-10-02986-s001.zip]

Archive with 1 entries (1 files):
- cells-1412127-supplementary.pdf
